# Supplementary material for: In vitro infectivity and differential gene expression of Leishmania infantum metacyclic promastigotes: negative selection with peanut agglutinin in culture versus isolation from the stomodeal valve of Phlebotomus perniciosus
Source: BMC Genomics. 2016 May 20;17:375. doi: 10.1186/s12864-016-2672-8 (PMC4874012; doi:10.1186/s12864-016-2672-8)
Supplement: Additional file 1: — Primers and TaqMan-MGB probes used for qRT-PCR validation and determination of differential expression in clones that represent more than one gene. Table S1. Sequences of qRT-PCR primers and probes. (XLS 33 kb) [file 12864_2016_2672_MOESM1_ESM.xls]

## Sheet: Hoja1
	TABLE S1. Sequences of qRT-PCR primers and probes.
Annotation	Forward (5'-3')	Reverse (5'-3')	FAM-MGB probe (5'-3')
LinJ.01.0310	GGCTCCGATTGTTCTGGATACA	GCGATGTCCTCAGGTGTCA	CCGGCTCAAAGTTCAC
LinJ.01.0330	GCGCTCGATGCGCAAAA	TGCATTTGTTGCACGTCATACAC	ATGGCTGCCGCAACG
LinJ.03.0030	TGTCGACCTTGAGGCTTTAGC	CCGGGTAAACGTCGATAGCA	TCGCGCAACGCCTTT
LinJ.06.0340	CTGCGCATGCGACCAA	GCTCCTCGCAGATGTTCTCT	TCGCCCCAGAAGTAG
LinJ.08.0060	TGCCGCCGTGAACGTA	CCGACAAGACGCCGAAGT	CACGCACCTGCACCTG
LinJ.11.0040	CACCACTTTCCATCAATGCTCTCT	GAGCCCGGGCAATCGT	ACGCGCTGCTGCTCA
LinJ.11.0990	CGATGCAGATCAACTGGAACATG	ACCTCTGTCGGCTTGTCATC	CACCTGCGCCACACCA
LinJ.15.0940	CGCCGAGCGTCGTG	CCCTTGATGGCCGTGAAGAG	TCGCCGTTGCACTCC
LinJ.17.1470	GGACTTTGTGCGGCATCAG	GGCTGAATAGCCGGGTACA	CAGGCTCCACTCAACC
LinJ.18.0360	ACGGCGCGAAGTCGTT	CGAAATGTCCGATGAGCTCAGAAA	CCGTGTCCTGAAACTT
LinJ.18.0370	GTGGCTGTGCAGAAGACGTA	CGCAGGTTTCGAATGCCAAA	CCGCCGTGTACTTCG
LinJ.19.0090	GCGGCACCACTGTTAGC	CGAGAACTCTACCGCGTACAC	ACGCCCTCCGGTCCGA
LinJ.20.0800	CGTGCCGGCGAAACAG	GTAGGGTGCGACGACACT	CCGCACTGCTTTGCTG
LinJ.21.0720	ACCCCACCAGGCACCT	CTGCAGCAGCGAGTTGAC	CCGACGAGCACATTAC
LinJ.21.0730	CGCTTTTCACAAGTGACACTGT	CGTGCAAAGAGTTCATGTAGTCCTT	ACGTCCGTGTTTTCCA
LinJ.21.0800	TCATCGCTGATTTAGTAGGCTTGTC	CTTCAAGGCGCGCTTCTC	CACGCAGAAACTCCTG
LinJ.21.0820	GCCATCGCCCTCGGT	CCTATCAGCAAGCAGCCAAAG	ATGGCACCGATACCC
LinJ.21.2180	TCAACGGTCTGGAGGAAAAGTTC	CGACGTAGTGCCACAGACT	ACGGGCAGCCACACAA
LinJ.21.2190	CGCGAAGAAGCTTGAAGTGT	TGCAAACTTACCGCAGAAGGA	ACGCCAAGCACTTCTG
LinJ.21.2200	CTGTCGATCCAGTTTGGTGAGA	ATCTACGCCGGCGATGAG	ACGGGCGTGACATCAG
LinJ.22.1370	AGCGTCAGCCGCAACT	CTTCTCCAGCGCCTTCGA	CCAGCGCATCCTTCA
LinJ.23.0040	TCGCCTACTCGCAAAAGCT	CGAGAACATTTTCACACGACAATCC	TCCTCACGGGATCTCT
LinJ.23.0050	CCTGGCGTGGGTGAACA	ATCGACTTGTCCGCCAGTAC	CCGAGGCCACCCTTT
LinJ.23.0060	TCGATGGTCTTGACGTTGTGAAG	CGCAGTCAGACACCACGAT	CCAGTCGCTCAACTTT
LinJ.23.0630	ACGGACCGTACGTTAAGAAAGTG	AGGCGCGAAAAGAAAAGATAAACG	TCGGCGACATTCGTC
LinJ.24.1380	GGAATACGAGGATCACGTTGCA	GTGCCATGAATCTACCTTGATTAAGACA	CCACCTGCACACACTG
LinJ.26.0050	GGATGGGTGCCTCAAGCT	CAACCTCGTGTGACATGTCTGA	CAGTCGCCCACTATGC
LinJ.26.1680	CTGATGTTCAACCTGCTCGTGTA	GTGCCTAGAAAAGTACAGAGAAGGA	ACCAGCCCCAGAAGTA
LinJ.26.1690	GGTGTCGAAGGAAAACAAGACATTTATT	CATCAGGCTGTAGCACTTCAGTAG	CATCTCGGTGATCCCC
LinJ.27.1170	GGGCAGTACTATCAGAAGAATTCGT	ACGTGACTGGTGGCAACA	ACTGCGCGTTTCAAG
LinJ.30.0690	GCAGGAGAAGCCGAAGCA	AGGAAGCGCCTTGTGTACTT	TCAGCGCACGGCCAC
LinJ.30.0700/10	GCAGGAGAAGCCGAAGCA	AGGAAGCGCCTTGTGTACTT	TCAGCGCACGGCCAC
LinJ.30.0720	CCATATTGGCAGGTGAGCTGTA	TTCCGTCCTGAATACACCATGTG	CAAGCCGATCAACGTC
LinJ.30.0740	CGTTGCGCGGTGCTTTT	ACGCCCAGCTCGTTGAG	TTCGCAGTGACTCCTC
LinJ.30.0830	CGCTGAAATTCTCACTGTCGTT	TGAGGAAGAATCGCCTTTGCA	CCGCACTCCAACACTG
LinJ.31.1600	CAGCTGGGTCTGCGAGATC	TGTAGGTCAGGTACAGGAAGGAAAA	CCAAGCTGCGCTCCAT
LinJ.31.2350	TCGCTCTGGCATTACTACTACCA	CGGATCGTTGCTGTCCACAA	CTCCAACGGCGTCATC
LinJ.31.3250	AGAAGTGGTTCTCCCGGAACTA	TGTGACACTCGCGTTGTAGATG	CCGCCTTCAACAACTG
LinJ.31.3260	CCGCTTGGCTGCTGAAC	GCCGTTGAGGCGGAAC	CACCACGCCAATTAT
LinJ.32.0460	CCGCGTCGGCAAGG	GAGCTTGGCCGCAATCATC	ATCGCCAGCGACACCT
LinJ.32.0470	CCTTCGAGAAGCTGTATGAGATGAA	GTGGTGCGGCTCAAAGTTG	ACACGCCAATCGCG
LinJ.32.0710	GTACGCGCCAAGGAAAGC	GCGGTGTTGCGGATGTC	CTGGTTCGCCTCCTCC
LinJ.34.2610	GGCAGGATGTCAGGTAAACGT	CAGTTGGCGTCGAGAAAGC	ATGCGGCTACTCTTTC
LinJ.34.2620	CTGCGCGCCATCTACCT	GCCGAAGCGCTTGCT	TAGGCCACCGTAACCC
LinJ.36.0590	AGCAGGGAACCCTTTTGCA	TGGTGTGGGATTGACAGCTC	CCCCATTCCACCTCCC
LinJ.36.4380	CTACGGTTGCACGGTGATTG	CGCAGCCAATGCTCTTGAG	CCGGGCCTTCTCCTC
LinJ.36.6370	GCGGTGCGAAAGCTTGTG	GAATTCGCTGAGAACAAGGTTACTG	CCGCGATCCATCTCC
LinJ.36.6490	GCGGCGCGCTACTACT	GCCGCATCGATGACGTAGAT	ACGTCCGCCTCTTTG
LinJ.36.6670	CGCAAGGGATCTTGTGAGATACA	AGCCAGCGACCGACAC	ACGGCGACTACTTCTG
LinJ.36.6680	GTGTCGGAGGATGAGATGCT	GACGAATGTTACCTTGTTCACCAA	TCCCGCGCTTGCCAG
Ref. gene (gGAPDH)	AGAACTTCGGCATCGAGACT	CGTACTCGGGATGATGTTCA	CGTCTTCTGCGTCGCCGTGT
